# Supplementary material for: Knowledge, attitudes and acceptance of COVID-19 vaccine among pregnant women in Mbeya Region
Source: PLOS Glob Public Health. 2025 Jul 24;5(7):e0004408. doi: 10.1371/journal.pgph.0004408 (PMC12288997; doi:10.1371/journal.pgph.0004408)
Supplement: S1 Data — (XLSX) [file pgph.0004408.s001.xlsx]

## Sheet: Sheet1
Maternal age(in years)	Gravidity	Parity	Gestational age(in weeks)	Number of people in the household	Number of school age children	pre-pregnancy comorbidity	High risk pregnancy	Q1	Q2	Trusted source of information	Q3	Q4	Q5	Q6	Q7	Q8	Q9	q1	q2	q3	q4	q5	q6	q7	q8	q9	Have you been vaccinated for the last 5 years?	Have you been vaccinated with COVID-19 vaccine?	If the COVID-19 vaccine are recommended for pregnant women, will you get vaccinated?	Are you going to have your baby vaccinated after childbirth?
21	4	3	32	8	3	No	No	1	No	Government leaders	Yes	0	No	1	No	1	No	No	No	No	Yes	No	1	1	1	1	No	No	No	No
28	2	0	34	2	0	No	No	1	Yes	Mass media	Yes	1	Yes	1	Yes	1	Yes	Yes	Yes	Yes	Yes	Yes	0	0	1	0	No	No	Yes	Yes
23	2	0	32	2	0	No	No	1	Yes	Mass media	Yes	0	Yes	1	No	0	Yes	Yes	No	No	No	Yes	1	1	1	1	No	No	No	No
25	1	0	32	3	0	No	No	1	Yes	Mass media	Yes	1	No	1	No	1	Yes	Yes	Yes	No	Yes	Yes	1	1	1	1	Yes	No	Yes	Yes
34	3	2	28	3	2	No	No	1	Yes	Government leaders	Yes	0	No	0	No	1	Yes	Yes	Yes	No	Yes	No	1	1	1	0	Yes	No	Yes	Yes
19	1	0	32	1	0	No	No	1	Yes	Social media	Yes	0	No	0	No	1	Yes	No	No	No	No	No	0	0	1	1	No	No	No	No
27	1	0	32	2	0	No	No	1	Yes	Health care workers	Yes	0	Yes	1	No	1	Yes	Yes	Yes	No	Yes	Yes	0	0	0	0	No	No	No	No
20	1	0	30	2	0	No	No	1	Yes	Friends/neighbours	Yes	0	No	0	No	0	Yes	Yes	No	No	Yes	No	1	0	0	0	No	No	Yes	No
25	1	0	26	3	0	No	No	0	Yes	Government leaders	Yes	0	Yes	0	Yes	0	Yes	Yes	No	Yes	Yes	Yes	0	0	1	0	Yes	Yes	Yes	Yes
31	2	1	37	4	1	No	No	1	Yes	Social media	Yes	1	Yes	1	Yes	0	No	Yes	No	No	Yes	No	0	0	0	0	Yes	No	No	No
34	4	3	20	8	3	No	No	0	Yes	Friends/neighbours	Yes	0	Yes	0	Yes	0	Yes	Yes	Yes	Yes	Yes	Yes	0	0	0	0	Yes	Yes	Yes	Yes
37	4	3	22	7	3	No	Yes	1	No	Health care workers	No	1	No	1	No	1	No	No	No	No	No	No	1	1	1	1	No	No	No	No
19	1	0	25	5	0	No	No	0	Yes	Social media	No	0	Yes	1	No	1	Yes	Yes	No	Yes	No	No	1	0	0	0	Yes	No	No	No
38	4	3	27	5	3	No	Yes	1	Yes	Social media	Yes	0	No	1	Yes	0	Yes	No	No	No	Yes	No	0	0	0	0	Yes	No	No	No
26	1	0	29	2	0	No	No	1	No	Government leaders	Yes	1	Yes	0	Yes	1	Yes	No	No	No	No	No	1	1	1	1	Yes	No	Yes	No
42	4	3	26	10	5	No	Yes	0	Yes	Mass media	Yes	0	Yes	0	Yes	0	Yes	Yes	Yes	Yes	Yes	Yes	0	0	0	0	Yes	Yes	Yes	Yes
28	2	1	20	4	1	No	No	1	Yes	Friends/neighbours	No	0	Yes	1	No	0	No	Yes	Yes	No	No	Yes	0	0	1	1	No	No	Yes	Yes
38	4	3	30	8	2	No	Yes	1	No	Never heard	No	1	No	1	No	1	No	No	No	No	No	No	1	1	1	1	No	No	No	No
40	4	3	27	9	6	No	Yes	0	No	Never heard	No	1	No	1	No	1	No	No	No	No	No	No	1	0	0	0	No	No	No	No
33	6	5	37	8	5	No	No	1	Yes	Mass media	Yes	0	Yes	0	No	1	Yes	Yes	No	No	Yes	No	0	0	0	1	Yes	No	No	No
27	4	3	36	4	3	No	No	0	Yes	Social media	Yes	0	Yes	0	No	0	No	No	No	No	No	No	1	1	1	1	Yes	No	No	No
25	2	1	26	3	1	No	No	1	No	Health care workers	Yes	1	Yes	0	Yes	0	No	Yes	Yes	Yes	No	Yes	0	0	0	1	Yes	Yes	Yes	Yes
32	3	2	24	3	2	No	No	0	Yes	Social media	No	0	No	1	No	0	Yes	Yes	No	No	Yes	Yes	0	0	0	0	No	No	Yes	Yes
40	5	4	28	8	4	No	Yes	0	Yes	Social media	Yes	0	Yes	0	Yes	0	Yes	Yes	No	No	No	No	0	0	0	1	Yes	No	No	No
26	1	0	26	3	0	No	No	0	Yes	Social media	Yes	0	Yes	0	Yes	0	Yes	Yes	Yes	Yes	Yes	Yes	0	0	0	0	No	No	Yes	Yes
32	3	2	32	6	2	No	No	1	Yes	Social media	Yes	0	No	0	No	0	Yes	Yes	Yes	No	Yes	No	0	0	0	1	Yes	No	Yes	Yes
29	3	2	24	3	2	No	No	0	Yes	Government leaders	Yes	0	Yes	0	Yes	0	Yes	Yes	Yes	No	Yes	Yes	0	0	0	0	Yes	No	Yes	Yes
38	5	4	8	3	2	No	Yes	0	Yes	Government leaders	Yes	0	No	0	No	0	Yes	No	No	No	No	No	1	1	1	1	Yes	No	No	No
38	4	3	10	3	2	No	Yes	1	Yes	Social media	No	0	No	0	No	0	Yes	Yes	Yes	No	Yes	Yes	0	1	0	1	Yes	Yes	Yes	Yes
36	4	3	30	3	2	No	Yes	0	Yes	Government leaders	Yes	0	Yes	0	No	0	Yes	Yes	Yes	Yes	Yes	Yes	0	0	0	0	Yes	Yes	Yes	Yes
30	3	2	34	2	1	No	No	0	Yes	Social media	Yes	0	No	0	No	0	Yes	No	Yes	Yes	Yes	No	0	0	0	0	No	No	Yes	Yes
26	1	0	24	2	0	No	No	0	Yes	Social media	Yes	0	Yes	1	Yes	0	Yes	Yes	No	No	No	No	0	0	0	0	No	No	No	No
27	2	1	26	3	1	No	No	0	Yes	Government leaders	Yes	0	Yes	0	Yes	0	Yes	Yes	Yes	Yes	Yes	Yes	0	0	0	0	Yes	Yes	Yes	Yes
29	3	3	28	4	3	No	No	0	No	Never heard	No	0	Yes	1	No	0	No	No	No	No	No	Yes	0	0	0	0	No	No	No	No
29	3	2	37	4	2	No	No	0	Yes	Social media	Yes	1	No	1	No	0	Yes	Yes	No	No	Yes	Yes	0	0	0	0	No	No	No	No
29	3	2	35	5	3	No	No	0	Yes	Social media	Yes	0	No	0	No	0	No	Yes	Yes	No	No	No	0	0	0	0	Yes	No	No	Yes
37	3	2	30	5	3	No	Yes	0	Yes	Social media	Yes	0	No	0	Yes	0	Yes	Yes	Yes	Yes	Yes	Yes	0	0	0	0	No	No	No	No
23	1	0	32	2	0	No	No	0	No	Never heard	Yes	0	No	0	No	0	No	No	No	No	No	No	0	0	0	1	No	No	No	No
24	2	1	33	3	1	No	No	0	Yes	Friends/neighbours	No	0	No	0	Yes	0	Yes	Yes	No	No	Yes	No	0	0	0	0	No	No	No	No
22	1	0	31	3	0	No	No	1	No	Social media	No	1	No	0	No	0	No	Yes	Yes	Yes	No	No	0	0	0	0	Yes	No	No	No
27	3	2	34	4	2	No	No	1	Yes	Government leaders	Yes	1	Yes	1	Yes	1	Yes	Yes	Yes	Yes	Yes	Yes	0	1	1	1	Yes	Yes	Yes	Yes
24	1	0	36	2	0	No	No	0	Yes	Social media	Yes	0	No	0	No	1	Yes	Yes	Yes	Yes	Yes	Yes	0	0	0	0	No	No	No	No
26	2	1	34	2	1	No	No	0	Yes	Social media	Yes	0	Yes	0	Yes	0	Yes	Yes	No	No	No	No	0	0	0	0	No	No	No	No
35	2	1	30	5	1	No	Yes	0	Yes	Social media	Yes	0	No	0	Yes	0	Yes	Yes	Yes	No	No	No	0	0	0	0	No	No	No	No
28	3	2	28	5	2	No	No	0	Yes	Social media	Yes	0	Yes	1	No	1	Yes	Yes	Yes	No	Yes	Yes	0	0	0	1	No	No	No	No
28	3	2	30	5	1	No	No	0	Yes	Government leaders	Yes	0	Yes	0	Yes	0	Yes	Yes	Yes	Yes	Yes	Yes	0	0	0	0	Yes	Yes	Yes	No
25	2	1	32	3	0	No	No	0	Yes	Social media	Yes	0	Yes	0	No	0	Yes	Yes	No	Yes	Yes	Yes	0	0	0	0	No	No	No	No
27	2	2	28	3	0	No	No	0	Yes	Government leaders	Yes	0	No	0	Yes	0	Yes	No	No	No	No	Yes	0	0	0	1	No	No	No	No
37	5	4	32	7	3	No	Yes	1	Yes	Friends/neighbours	Yes	0	No	0	No	1	Yes	Yes	Yes	No	No	Yes	0	0	0	1	No	No	No	No
29	2	3	28	3	0	No	No	0	Yes	Friends/neighbours	Yes	0	No	0	No	0	Yes	Yes	Yes	Yes	Yes	Yes	0	0	0	0	Yes	Yes	Yes	Yes
28	2	1	36	4	1	No	No	0	Yes	Government leaders	Yes	0	Yes	0	Yes	0	Yes	Yes	Yes	No	Yes	Yes	0	0	0	0	No	No	No	No
28	2	1	36	1	1	No	No	1	No	Government leaders	Yes	1	No	1	No	1	Yes	Yes	Yes	No	Yes	No	0	0	1	0	Yes	Yes	Yes	Yes
28	3	2	30	4	1	No	No	0	Yes	Social media	Yes	1	No	1	No	1	Yes	Yes	Yes	Yes	Yes	Yes	0	1	1	0	Yes	Yes	Yes	Yes
30	3	1	34	4	1	No	No	0	Yes	Government leaders	Yes	0	Yes	1	Yes	1	Yes	Yes	Yes	Yes	Yes	Yes	0	0	0	0	Yes	Yes	Yes	Yes
32	1	0	28	4	1	No	No	0	Yes	Social media	Yes	0	Yes	0	Yes	0	Yes	Yes	Yes	Yes	Yes	Yes	0	0	0	0	Yes	Yes	Yes	Yes
31	2	1	26	4	1	No	No	0	Yes	Friends/neighbours	Yes	0	Yes	0	Yes	0	Yes	Yes	Yes	Yes	Yes	Yes	0	0	0	0	No	No	No	No
35	3	2	28	4	2	No	Yes	1	Yes	Mass media	Yes	0	Yes	0	Yes	1	Yes	No	No	No	No	No	0	1	1	1	No	No	No	No
35	4	3	32	5	3	No	Yes	0	Yes	Government leaders	Yes	0	No	0	Yes	1	Yes	Yes	Yes	No	Yes	Yes	0	1	1	1	No	No	No	No
34	3	2	26	5	2	No	No	1	Yes	Government leaders	Yes	1	Yes	1	No	1	Yes	Yes	Yes	Yes	Yes	Yes	0	1	1	1	Yes	Yes	Yes	Yes
30	2	1	32	4	1	No	No	1	Yes	Government leaders	Yes	0	No	0	No	0	Yes	Yes	No	No	No	No	0	0	0	1	No	No	No	No
29	2	1	16	3	1	No	No	1	Yes	Mass media	Yes	0	No	0	No	0	Yes	No	No	No	No	No	0	0	0	1	No	No	No	No
25	3	2	32	4	2	No	No	0	Yes	Government leaders	Yes	0	Yes	0	Yes	0	Yes	Yes	Yes	Yes	Yes	Yes	0	0	0	0	No	No	No	No
22	3	2	30	3	2	No	No	0	Yes	Government leaders	Yes	0	No	0	No	0	No	Yes	No	No	No	No	1	1	1	1	No	No	No	No
26	3	2	26	4	2	No	No	1	No	Social media	No	1	No	1	No	1	No	No	No	No	No	No	1	1	1	1	No	No	No	No
24	1	0	28	2	0	No	No	0	Yes	Social media	Yes	0	Yes	0	Yes	0	Yes	Yes	Yes	Yes	Yes	Yes	0	0	1	1	No	Yes	Yes	Yes
30	3	2	26	5	2	No	No	0	Yes	Mass media	Yes	0	Yes	0	Yes	0	Yes	No	No	No	No	No	1	1	1	1	No	No	No	No
26	3	2	4	9	6	No	No	0	Yes	Social media	Yes	0	Yes	0	Yes	0	Yes	No	No	No	No	No	1	1	1	1	No	No	No	No
26	2	1	6	8	1	No	No	1	No	Never heard	No	1	No	1	No	1	No	No	No	No	No	No	1	1	1	1	No	No	No	No
39	5	4	29	4	3	No	No	1	No	Health care workers	No	0	Yes	1	Yes	0	Yes	Yes	No	No	Yes	Yes	1	0	1	0	Yes	No	Yes	Yes
32	4	3	32	7	4	No	No	1	Yes	Social media	No	0	No	1	Yes	0	No	Yes	No	Yes	Yes	Yes	1	1	1	1	No	No	Yes	No
30	3	2	26	5	2	No	No	0	Yes	Religious/local leaders	Yes	0	Yes	0	No	0	Yes	Yes	Yes	Yes	Yes	Yes	0	0	0	0	Yes	Yes	Yes	Yes
32	1	0	20	0	0	No	No	1	Yes	Friends/neighbours	No	1	No	0	Yes	0	Yes	No	Yes	No	No	Yes	0	1	0	0	Yes	No	Yes	No
19	1	0	32	2	0	No	No	1	Yes	Social media	Yes	0	No	1	No	1	Yes	No	Yes	Yes	No	Yes	0	0	1	1	Yes	No	Yes	No
35	2	1	30	6	2	No	Yes	1	No	Never heard	Yes	0	No	0	No	0	Yes	Yes	Yes	Yes	No	No	1	0	1	0	No	No	No	No
25	1	0	26	3	0	No	No	0	Yes	Health care workers	Yes	0	Yes	0	Yes	0	Yes	Yes	Yes	Yes	Yes	Yes	0	0	0	0	Yes	Yes	Yes	Yes
20	1	0	26	3	0	No	No	0	Yes	Government leaders	Yes	0	Yes	0	Yes	0	Yes	Yes	Yes	Yes	Yes	Yes	0	0	0	0	Yes	Yes	Yes	Yes
27	1	0	27	3	0	No	No	1	No	Never heard	No	1	No	1	No	1	No	Yes	Yes	Yes	Yes	No	1	0	1	0	Yes	Yes	Yes	Yes
26	1	0	28	3	0	No	No	1	No	Never heard	No	1	No	1	No	1	No	No	No	No	No	No	1	1	1	1	No	No	No	No
35	5	4	28	5	3	No	Yes	0	Yes	Social media	Yes	0	Yes	0	Yes	0	Yes	No	No	No	No	No	1	1	1	1	No	No	No	No
22	3	3	26	6	2	Yes	No	1	No	Never heard	No	1	No	1	No	1	No	No	No	No	No	No	1	1	1	1	No	No	No	No
20	1	1	26	3	1	No	No	0	Yes	Government leaders	Yes	0	Yes	0	Yes	0	Yes	Yes	Yes	Yes	Yes	Yes	0	0	0	0	Yes	Yes	Yes	Yes
26	3	2	26	2	1	No	No	1	No	Never heard	No	1	No	1	No	1	No	No	No	No	No	No	1	1	1	1	No	No	No	No
26	2	1	26	4	1	No	No	1	Yes	Friends/neighbours	Yes	0	Yes	1	Yes	1	Yes	Yes	No	Yes	No	No	1	0	0	0	Yes	No	No	Yes
32	3	2	24	5	2	No	No	0	Yes	Social media	No	0	Yes	1	No	1	Yes	No	Yes	Yes	Yes	No	0	1	1	1	No	No	Yes	Yes
25	1	0	26	1	0	No	No	0	Yes	Government leaders	Yes	0	Yes	0	Yes	0	Yes	Yes	Yes	Yes	Yes	Yes	0	0	0	0	Yes	Yes	Yes	Yes
34	2	1	26	4	2	No	No	1	No	Never heard	No	1	No	1	No	1	No	No	No	No	No	No	1	1	1	1	Yes	Yes	Yes	Yes
26	3	2	32	4	2	No	No	1	No	Never heard	No	1	No	1	No	1	No	No	No	No	No	No	1	1	1	1	No	No	No	No
20	5	4	26	6	4	No	No	0	Yes	Never heard	Yes	0	Yes	0	Yes	0	Yes	Yes	Yes	Yes	Yes	Yes	0	0	0	0	Yes	Yes	Yes	Yes
30	2	1	28	3	1	No	No	1	Yes	Social media	No	0	Yes	0	No	0	Yes	No	Yes	Yes	No	Yes	1	0	0	1	Yes	No	Yes	Yes
33	2	1	32	4	1	No	No	1	No	Never heard	Yes	0	Yes	0	Yes	0	Yes	Yes	Yes	Yes	Yes	Yes	0	0	0	0	Yes	Yes	Yes	Yes
26	4	3	26	6	3	No	No	0	Yes	Government leaders	Yes	0	Yes	0	No	0	Yes	Yes	No	Yes	Yes	No	1	1	0	0	No	Yes	Yes	No
28	3	2	28	5	2	No	No	0	Yes	Friends/neighbours	Yes	0	Yes	0	Yes	0	Yes	Yes	Yes	Yes	Yes	Yes	0	0	0	0	Yes	Yes	Yes	Yes
32	2	1	26	1	1	No	No	0	Yes	Government leaders	Yes	0	Yes	0	Yes	0	Yes	Yes	Yes	No	Yes	Yes	1	0	1	1	No	No	No	No
23	1	0	21	0	0	No	No	0	Yes	Government leaders	Yes	0	Yes	1	Yes	0	No	Yes	Yes	No	No	No	0	0	1	0	No	No	Yes	Yes
29	4	5	28	4	3	No	No	0	Yes	Social media	Yes	0	No	0	Yes	0	Yes	Yes	Yes	Yes	Yes	Yes	0	0	0	0	Yes	Yes	Yes	Yes
32	3	2	22	5	3	No	No	0	Yes	Never heard	Yes	0	Yes	0	Yes	0	Yes	No	No	No	No	No	1	1	1	1	No	No	No	No
22	1	0	30	2	0	No	No	0	Yes	Government leaders	Yes	0	Yes	0	Yes	0	Yes	Yes	Yes	Yes	Yes	Yes	0	0	0	0	Yes	Yes	Yes	Yes
30	2	0	32	3	1	No	No	0	No	Social media	Yes	0	No	0	No	0	Yes	No	No	Yes	Yes	No	0	1	0	0	Yes	Yes	Yes	Yes
20	1	0	30	1	0	No	No	0	Yes	Government leaders	Yes	0	Yes	0	Yes	0	Yes	Yes	Yes	Yes	Yes	Yes	0	0	0	0	Yes	Yes	Yes	Yes
23	4	0	18	2	0	No	No	1	No	Never heard	No	1	No	1	No	1	No	No	No	No	No	No	1	1	1	1	No	No	No	No
28	1	0	36	3	0	No	No	0	Yes	Health care workers	Yes	0	No	0	No	0	Yes	Yes	Yes	Yes	Yes	Yes	0	0	0	1	No	No	Yes	No
32	2	1	26	5	1	No	No	0	Yes	Social media	Yes	0	Yes	0	Yes	0	Yes	Yes	Yes	Yes	Yes	Yes	0	0	0	0	Yes	Yes	Yes	Yes
32	2	1	25	3	1	No	No	1	No	Never heard	No	1	No	1	No	1	No	No	No	No	No	No	1	1	1	1	No	No	No	No
30	2	1	24	3	1	No	No	1	Yes	Friends/neighbours	Yes	0	No	0	No	0	No	Yes	No	Yes	Yes	No	1	0	0	1	No	No	Yes	Yes
34	4	3	26	6	3	No	No	0	Yes	Friends/neighbours	Yes	1	Yes	1	No	1	No	No	Yes	Yes	No	Yes	0	1	1	1	No	No	Yes	Yes
27	3	2	28	6	2	No	No	1	Yes	Religious/local leaders	No	1	Yes	0	No	1	No	Yes	No	Yes	No	Yes	1	1	0	1	No	No	No	No
26	1	0	26	4	0	No	No	1	No	Never heard	No	1	No	1	No	1	No	No	No	No	No	No	1	1	1	1	No	No	No	No
30	3	2	32	4	2	No	No	0	Yes	Government leaders	Yes	0	Yes	0	Yes	0	Yes	Yes	Yes	Yes	Yes	Yes	0	0	0	0	Yes	Yes	Yes	Yes
32	1	0	32	4	0	No	No	0	Yes	Government leaders	Yes	1	No	1	Yes	0	Yes	No	No	Yes	Yes	No	0	0	0	1	Yes	No	Yes	No
25	2	1	24	3	2	No	No	1	No	Never heard	No	1	No	1	No	1	No	No	No	No	No	No	1	1	1	1	No	No	No	No
32	1	0	32	3	0	No	No	1	Yes	Friends/neighbours	Yes	0	No	0	No	0	Yes	No	No	No	No	No	1	1	1	1	No	No	No	No
32	2	1	26	4	0	No	No	0	No	Never heard	No	1	Yes	0	Yes	0	Yes	No	No	Yes	No	Yes	0	0	0	1	No	Yes	No	No
24	1	0	32	3	0	No	No	1	No	Never heard	No	0	Yes	1	No	0	Yes	Yes	No	No	Yes	No	0	1	1	0	No	No	No	No
36	4	3	33	4	4	No	Yes	0	Yes	Never heard	No	0	No	1	Yes	0	No	Yes	Yes	Yes	No	No	0	1	1	1	Yes	Yes	Yes	Yes
35	3	2	32	5	2	No	Yes	1	Yes	Social media	Yes	1	No	1	No	1	Yes	No	No	Yes	Yes	Yes	0	0	0	0	Yes	Yes	Yes	Yes
28	2	1	24	4	1	No	No	0	Yes	Mass media	Yes	0	No	0	Yes	0	Yes	Yes	No	No	Yes	Yes	1	0	1	0	Yes	Yes	Yes	Yes
29	1	0	20	4	0	No	No	0	Yes	Social media	Yes	0	Yes	0	Yes	0	Yes	Yes	Yes	Yes	Yes	Yes	0	0	0	0	Yes	Yes	Yes	Yes
32	2	1	28	4	1	No	No	0	Yes	Social media	Yes	0	No	0	No	0	Yes	Yes	Yes	Yes	Yes	Yes	0	0	0	1	Yes	Yes	Yes	Yes
28	4	3	26	3	3	No	No	0	Yes	Social media	Yes	0	Yes	0	Yes	0	Yes	Yes	Yes	Yes	Yes	Yes	0	0	0	0	Yes	Yes	Yes	Yes
32	2	2	26	4	3	No	No	0	Yes	Government leaders	Yes	0	Yes	0	Yes	0	No	Yes	No	No	Yes	Yes	0	0	0	0	No	No	No	No
38	3	2	32	4	2	Yes	Yes	0	Yes	Social media	Yes	0	Yes	0	Yes	0	Yes	Yes	Yes	Yes	Yes	Yes	0	0	0	0	Yes	Yes	Yes	Yes
36	4	3	36	5	3	Yes	Yes	1	Yes	Social media	Yes	0	No	0	No	1	Yes	Yes	Yes	Yes	Yes	Yes	0	0	0	0	Yes	Yes	Yes	Yes
38	2	1	32	5	1	Yes	Yes	0	Yes	Mass media	Yes	0	Yes	0	Yes	1	Yes	Yes	Yes	Yes	No	Yes	0	0	1	1	Yes	Yes	Yes	Yes
32	3	2	34	5	2	Yes	Yes	0	Yes	Health care workers	Yes	0	Yes	0	Yes	0	Yes	Yes	Yes	Yes	Yes	Yes	0	0	0	0	Yes	Yes	Yes	Yes
30	3	2	32	4	1	Yes	Yes	0	Yes	Mass media	Yes	0	Yes	1	Yes	0	Yes	Yes	Yes	Yes	Yes	Yes	0	0	0	0	Yes	Yes	Yes	Yes
35	4	3	36	6	4	No	Yes	1	Yes	Mass media	Yes	1	No	1	No	1	Yes	Yes	Yes	Yes	Yes	Yes	0	1	1	0	Yes	No	Yes	Yes
20	1	0	28	2	0	No	No	1	Yes	Mass media	Yes	0	Yes	1	Yes	1	Yes	Yes	Yes	Yes	Yes	Yes	1	1	1	1	Yes	No	Yes	Yes
22	2	1	34	6	2	No	No	1	No	Never heard	No	0	No	1	No	0	Yes	Yes	No	No	No	No	0	0	0	1	No	No	No	No
44	3	2	32	10	1	No	Yes	1	Yes	Government leaders	No	1	No	0	Yes	1	Yes	Yes	No	No	Yes	Yes	1	0	0	1	No	No	No	No
34	2	1	34	3	1	Yes	Yes	0	No	Never heard	No	0	No	0	No	0	Yes	Yes	No	No	No	No	0	0	0	1	Yes	No	No	No
40	5	4	34	7	4	No	Yes	0	Yes	Social media	No	0	No	0	No	0	Yes	Yes	No	No	No	No	0	0	0	1	No	No	No	No
20	1	0	32	2	0	No	No	0	Yes	Social media	Yes	0	No	0	Yes	0	Yes	No	No	No	Yes	Yes	1	0	0	1	No	No	No	No
34	3	2	30	5	2	No	No	0	Yes	Friends/neighbours	No	0	No	0	No	0	Yes	Yes	No	No	Yes	No	0	0	0	1	No	No	No	No
26	0	0	32	6	1	Yes	No	0	Yes	Social media	Yes	0	No	0	No	0	Yes	Yes	No	Yes	Yes	Yes	0	0	0	1	No	No	No	No
26	1	0	34	6	2	No	No	0	Yes	Social media	No	0	No	0	Yes	0	Yes	Yes	Yes	Yes	Yes	Yes	0	0	0	1	No	No	No	No
34	1	0	32	4	0	No	No	0	Yes	Social media	Yes	0	No	0	Yes	0	Yes	Yes	Yes	Yes	No	Yes	0	0	0	0	No	No	No	No
32	2	1	36	3	1	No	No	0	Yes	Friends/neighbours	Yes	0	No	0	No	0	Yes	Yes	Yes	No	No	Yes	0	0	0	1	No	No	No	No
20	1	0	32	2	0	No	No	0	Yes	Friends/neighbours	Yes	0	No	0	No	0	Yes	Yes	Yes	No	No	Yes	0	0	0	1	No	No	No	No
28	1	0	30	2	0	No	No	0	Yes	Social media	Yes	0	No	0	No	0	Yes	No	No	No	No	No	1	1	1	1	No	No	No	No
36	4	3	26	5	3	No	Yes	0	Yes	Social media	Yes	0	No	0	No	0	Yes	No	Yes	Yes	No	No	0	0	1	1	No	No	No	No
32	1	0	36	5	1	No	No	0	Yes	Social media	Yes	0	Yes	0	No	0	Yes	Yes	No	Yes	Yes	Yes	0	0	0	0	No	No	No	No
30	1	0	32	3	0	No	No	1	No	Never heard	No	1	No	1	No	1	Yes	Yes	Yes	Yes	Yes	Yes	0	0	0	0	No	No	No	No
34	3	2	32	2	2	No	No	0	Yes	Social media	Yes	0	No	0	No	0	Yes	No	Yes	Yes	No	No	0	0	0	0	No	No	No	No
36	5	4	28	7	3	No	Yes	0	No	Never heard	No	0	No	0	No	0	No	Yes	Yes	Yes	No	No	0	0	0	0	Yes	No	No	No
30	1	0	32	5	0	No	No	0	Yes	Friends/neighbours	Yes	0	No	0	Yes	0	Yes	No	Yes	Yes	Yes	Yes	0	0	0	1	No	No	No	No
36	2	4	32	4	1	No	Yes	0	No	Never heard	Yes	0	No	0	No	0	Yes	No	Yes	Yes	No	Yes	0	0	0	0	No	No	No	No
30	1	0	28	4	0	No	No	0	No	Never heard	Yes	0	No	0	No	0	Yes	No	No	No	No	No	0	0	0	1	No	No	No	No
32	1	1	30	5	0	No	No	0	Yes	Health care workers	No	0	No	0	No	0	Yes	Yes	Yes	Yes	Yes	Yes	0	0	0	0	No	No	No	No
34	4	2	34	6	3	No	No	0	Yes	Health care workers	Yes	0	Yes	0	No	0	Yes	No	No	Yes	No	Yes	0	0	0	0	No	No	No	No
24	2	2	30	5	1	No	No	0	Yes	Social media	Yes	0	No	0	No	0	Yes	Yes	Yes	No	No	Yes	0	0	0	0	No	Yes	No	No
24	1	0	32	4	0	No	No	0	Yes	Friends/neighbours	Yes	0	No	0	No	0	Yes	No	Yes	No	No	Yes	0	0	0	1	No	No	No	No
32	3	3	26	6	3	No	No	0	Yes	Social media	Yes	0	No	0	No	0	No	Yes	Yes	Yes	No	Yes	0	0	1	0	Yes	Yes	Yes	Yes
34	2	1	34	2	2	No	No	0	Yes	Religious/local leaders	Yes	0	No	0	Yes	0	Yes	Yes	Yes	No	Yes	Yes	0	0	0	0	Yes	No	No	No
26	3	2	28	5	2	No	No	0	Yes	Health care workers	Yes	0	No	0	No	0	Yes	No	No	No	No	Yes	0	0	0	0	No	No	No	No
26	3	2	24	3	2	No	No	1	No	Never heard	No	1	No	1	No	1	No	No	No	Yes	No	No	0	0	0	1	No	No	No	No
30	1	0	32	4	0	No	No	0	Yes	Never heard	Yes	0	No	0	No	0	Yes	Yes	No	No	No	No	0	0	0	1	No	No	No	No
32	2	1	28	4	1	No	No	0	Yes	Social media	Yes	0	No	0	Yes	0	Yes	No	No	No	No	No	1	0	1	1	No	No	No	No
42	1	0	30	3	0	No	Yes	0	Yes	Social media	Yes	0	No	0	No	0	Yes	No	Yes	Yes	No	Yes	0	0	0	1	No	No	No	No
30	4	3	28	4	3	No	No	0	Yes	Social media	Yes	0	Yes	0	Yes	0	Yes	Yes	Yes	No	No	No	0	0	0	1	No	No	No	No
32	2	1	32	5	2	No	No	1	Yes	Mass media	Yes	1	No	1	No	0	Yes	No	Yes	No	No	Yes	0	0	0	1	No	No	No	No
26	2	1	22	2	1	No	No	0	Yes	Social media	Yes	0	No	1	Yes	0	Yes	Yes	No	No	No	Yes	0	0	0	1	No	No	No	No
36	3	2	32	5	2	No	Yes	0	Yes	Social media	Yes	0	No	1	No	0	Yes	No	Yes	No	Yes	Yes	0	0	0	0	No	No	No	No
31	2	2	32	5	2	No	No	0	Yes	Social media	Yes	0	No	0	No	0	Yes	No	Yes	No	Yes	No	0	0	0	1	No	No	No	No
24	1	0	26	3	0	No	No	0	Yes	Religious/local leaders	Yes	0	Yes	1	No	0	Yes	No	Yes	Yes	No	No	0	0	0	0	No	No	No	No
32	5	4	26	7	4	No	No	0	Yes	Social media	Yes	0	No	1	No	0	Yes	No	No	No	No	No	0	0	0	0	No	No	No	No
30	4	3	32	6	4	No	No	0	Yes	Friends/neighbours	Yes	0	No	0	No	0	No	No	No	No	No	Yes	0	0	0	0	No	No	No	No
38	1	0	24	3	1	No	Yes	0	Yes	Mass media	Yes	0	Yes	0	Yes	0	Yes	Yes	Yes	Yes	Yes	Yes	0	0	0	1	No	No	No	No
32	5	3	36	7	4	No	No	0	Yes	Mass media	No	1	Yes	0	No	0	Yes	No	Yes	No	No	Yes	0	0	0	0	No	No	No	No
39	4	3	32	6	4	No	Yes	1	No	Never heard	No	0	No	1	No	1	No	No	No	No	No	No	1	1	1	1	No	No	No	No
32	3	2	30	4	1	No	No	0	Yes	Government leaders	Yes	0	Yes	0	Yes	1	Yes	Yes	Yes	Yes	Yes	Yes	0	0	0	0	Yes	Yes	Yes	Yes
26	2	2	23	3	1	Yes	Yes	0	Yes	Social media	No	0	No	0	No	1	Yes	No	No	No	No	No	1	1	1	1	No	No	No	No
32	4	3	30	5	3	Yes	Yes	0	Yes	Social media	Yes	0	Yes	0	No	0	Yes	No	Yes	No	No	No	0	0	0	0	No	No	No	No
20	1	0	30	4	0	No	No	0	Yes	Social media	Yes	0	No	0	No	0	Yes	No	No	Yes	Yes	Yes	0	1	1	0	No	No	No	No
32	3	2	32	3	2	No	No	1	Yes	Social media	Yes	0	No	0	No	0	Yes	Yes	Yes	Yes	Yes	Yes	0	0	0	0	No	No	No	No
30	3	2	32	4	2	No	No	1	Yes	Health care workers	Yes	1	Yes	1	No	0	Yes	Yes	Yes	Yes	Yes	Yes	0	0	0	0	No	No	No	No
32	3	2	32	3	2	No	No	0	No	Never heard	No	0	No	0	No	0	Yes	No	No	No	No	No	0	0	0	0	No	No	No	No
36	4	3	12	5	2	No	Yes	0	Yes	Health care workers	Yes	1	No	0	No	1	Yes	Yes	Yes	Yes	Yes	Yes	0	0	0	0	Yes	No	No	No
20	2	1	18	3	1	No	No	0	Yes	Government leaders	Yes	0	Yes	0	Yes	0	Yes	No	No	No	No	Yes	0	1	1	1	No	No	No	No
22	1	0	12	2	0	No	No	0	Yes	Social media	Yes	0	No	0	No	0	Yes	Yes	No	No	No	No	1	0	1	1	No	No	No	No
26	4	3	24	4	2	No	No	1	Yes	Social media	Yes	0	No	0	No	0	Yes	Yes	Yes	No	No	Yes	0	0	0	0	Yes	No	No	No
30	3	2	32	4	2	No	No	1	No	Health care workers	No	1	No	0	No	1	No	No	Yes	Yes	Yes	No	0	0	1	1	No	No	No	No
20	1	0	36	5	2	No	No	0	Yes	Mass media	Yes	0	No	1	No	0	Yes	No	Yes	No	No	Yes	0	0	0	0	Yes	No	No	No
26	3	2	32	6	3	No	No	0	Yes	Mass media	Yes	0	Yes	0	Yes	0	Yes	Yes	Yes	Yes	Yes	Yes	1	0	0	0	Yes	No	No	No
30	3	2	32	5	2	No	No	0	Yes	Friends/neighbours	Yes	0	Yes	0	Yes	0	Yes	Yes	Yes	Yes	Yes	Yes	0	0	0	0	Yes	Yes	Yes	Yes
20	1	0	27	5	0	No	No	1	No	Never heard	No	0	No	0	No	0	Yes	No	No	No	No	No	1	1	1	1	No	No	No	No
34	3	2	24	5	2	Yes	Yes	0	Yes	Social media	Yes	0	Yes	0	No	0	Yes	No	Yes	No	Yes	No	1	0	0	1	Yes	No	No	No
35	2	1	32	5	1	No	Yes	1	Yes	Mass media	Yes	0	Yes	0	Yes	0	Yes	Yes	Yes	Yes	Yes	Yes	0	0	0	1	No	No	No	No
38	4	3	26	6	3	Yes	Yes	0	Yes	Social media	Yes	0	No	0	No	1	Yes	No	Yes	No	No	No	0	0	0	1	No	No	No	No
34	2	1	24	4	2	No	No	0	Yes	Government leaders	Yes	0	Yes	0	Yes	0	Yes	Yes	Yes	Yes	No	Yes	0	0	0	0	No	No	No	No
32	3	3	28	3	2	No	No	0	Yes	Never heard	Yes	0	No	0	Yes	0	Yes	No	Yes	Yes	Yes	Yes	0	0	0	0	No	No	No	No
28	1	0	26	3	0	No	No	1	No	Never heard	No	0	No	0	Yes	0	No	No	Yes	Yes	Yes	No	1	0	1	0	No	No	No	No
24	2	1	26	3	1	No	No	0	No	Never heard	Yes	1	Yes	1	Yes	1	No	Yes	Yes	No	Yes	No	0	1	1	1	Yes	Yes	Yes	No
25	2	1	20	3	1	No	No	0	Yes	Friends/neighbours	Yes	0	Yes	0	No	0	Yes	Yes	No	Yes	Yes	Yes	1	0	1	1	Yes	Yes	Yes	Yes
26	3	2	18	2	2	Yes	Yes	0	Yes	Government leaders	Yes	0	No	0	Yes	0	Yes	No	Yes	Yes	No	No	0	1	1	1	Yes	Yes	Yes	Yes
30	1	0	26	4	0	Yes	Yes	0	Yes	Mass media	Yes	0	Yes	0	Yes	0	Yes	Yes	Yes	Yes	Yes	Yes	0	0	0	0	Yes	Yes	Yes	Yes
30	3	2	28	6	2	Yes	Yes	0	Yes	Government leaders	Yes	0	Yes	0	Yes	0	Yes	Yes	Yes	Yes	Yes	Yes	0	0	0	0	Yes	Yes	Yes	Yes
28	1	0	30	3	0	Yes	Yes	0	Yes	Government leaders	Yes	0	Yes	0	Yes	0	Yes	Yes	Yes	Yes	Yes	Yes	0	0	0	0	Yes	Yes	Yes	Yes
22	1	0	24	4	0	Yes	No	0	Yes	Mass media	Yes	0	Yes	0	Yes	0	Yes	Yes	Yes	Yes	Yes	Yes	0	0	0	0	Yes	Yes	Yes	Yes
38	5	5	26	9	6	Yes	Yes	1	No	Never heard	No	1	No	1	No	1	No	No	No	No	No	No	0	0	0	1	No	No	No	No
35	5	4	28	8	6	Yes	Yes	1	No	Never heard	No	1	No	1	No	1	No	No	No	No	No	No	0	0	0	1	No	No	No	No
32	2	1	26	3	1	Yes	Yes	0	Yes	Social media	Yes	0	Yes	0	Yes	0	Yes	Yes	Yes	Yes	Yes	Yes	0	0	0	0	Yes	Yes	Yes	Yes
28	5	4	26	7	3	Yes	Yes	0	Yes	Government leaders	Yes	0	Yes	0	Yes	0	Yes	Yes	Yes	Yes	Yes	Yes	0	0	0	0	Yes	No	Yes	Yes
38	5	4	30	8	5	Yes	Yes	1	Yes	Mass media	Yes	0	No	1	No	1	Yes	Yes	No	No	No	No	0	0	0	0	Yes	Yes	Yes	Yes
30	1	0	26	4	0	Yes	No	1	No	Never heard	No	1	No	1	No	1	No	No	Yes	Yes	No	Yes	0	0	1	0	Yes	Yes	Yes	Yes
26	1	0	26	2	0	Yes	No	0	Yes	Friends/neighbours	Yes	0	Yes	0	Yes	0	Yes	Yes	Yes	Yes	Yes	Yes	0	0	0	0	Yes	Yes	Yes	Yes
37	4	3	25	6	2	Yes	Yes	0	No	Government leaders	Yes	0	Yes	0	Yes	1	Yes	No	No	No	No	No	1	1	1	1	Yes	Yes	Yes	Yes
36	4	3	32	9	2	Yes	Yes	1	Yes	Social media	Yes	0	Yes	1	Yes	1	No	No	Yes	No	No	Yes	0	0	0	1	No	No	No	No
34	2	1	32	5	2	Yes	No	0	Yes	Mass media	Yes	0	No	0	No	1	Yes	Yes	Yes	Yes	No	Yes	0	1	1	1	Yes	Yes	Yes	Yes
25	1	0	12	3	0	No	No	1	No	Never heard	No	0	No	1	No	0	No	No	No	No	No	No	0	0	0	1	No	No	No	No
30	1	2	26	5	0	No	No	1	No	Never heard	No	1	No	1	No	1	No	No	No	No	No	No	0	0	0	1	No	No	No	No
26	4	4	20	6	3	No	No	1	No	Never heard	No	1	No	1	No	1	No	No	No	No	No	No	0	0	0	1	No	No	No	No
44	2	1	34	5	2	No	Yes	0	Yes	Social media	Yes	0	No	0	Yes	0	Yes	No	No	No	No	No	1	1	1	1	No	No	No	No
30	3	2	32	5	1	No	No	1	Yes	Social media	Yes	1	No	1	No	1	No	No	No	No	No	No	1	1	1	1	No	No	No	No
26	1	0	26	3	0	No	No	1	No	Never heard	No	1	No	1	No	1	No	No	No	No	No	No	1	1	1	1	No	No	No	No
28	1	0	20	3	0	No	No	1	No	Never heard	No	1	No	1	No	1	No	No	No	No	No	No	1	1	1	1	No	No	No	No
28	4	3	26	5	3	No	No	0	Yes	Social media	Yes	0	Yes	0	Yes	0	Yes	No	No	No	No	No	1	0	1	1	No	No	No	No
26	1	0	30	4	0	No	No	1	No	Never heard	No	1	No	1	No	1	No	No	No	No	No	No	1	1	1	1	No	No	No	No
38	5	4	28	6	3	No	Yes	0	No	Never heard	Yes	1	Yes	0	Yes	0	Yes	No	No	No	No	Yes	1	0	0	1	No	No	No	No
42	5	4	28	7	4	No	Yes	0	Yes	Government leaders	Yes	0	Yes	0	Yes	0	Yes	Yes	Yes	Yes	Yes	Yes	0	0	0	0	Yes	Yes	Yes	Yes
30	2	1	32	4	2	No	No	1	No	Never heard	No	1	No	1	No	1	No	No	No	No	No	No	1	1	1	1	No	No	No	No
29	4	3	36	7	3	No	No	0	Yes	Government leaders	Yes	1	No	1	No	0	No	Yes	Yes	Yes	Yes	No	0	0	0	1	No	No	No	No
26	1	0	32	3	0	No	No	0	Yes	Social media	Yes	0	No	0	No	1	Yes	No	No	No	No	No	0	0	0	1	No	No	No	No
28	2	1	32	5	1	No	No	1	No	Never heard	Yes	0	No	1	No	0	Yes	Yes	Yes	No	Yes	No	1	0	1	1	No	No	No	No
31	4	3	33	6	3	No	No	0	Yes	Mass media	Yes	0	No	0	No	0	Yes	Yes	No	Yes	Yes	No	0	0	0	0	No	No	No	No
20	1	0	23	3	0	No	No	1	No	Never heard	No	0	No	1	No	1	Yes	Yes	No	Yes	No	No	1	0	0	1	Yes	No	Yes	Yes
42	5	4	28	8	3	Yes	Yes	0	Yes	Government leaders	Yes	1	Yes	0	No	1	Yes	Yes	Yes	No	Yes	Yes	0	0	0	1	No	No	Yes	No
43	3	2	26	6	4	No	Yes	1	No	Never heard	Yes	0	Yes	0	No	0	No	No	No	No	Yes	Yes	0	0	0	0	No	No	No	No
32	3	2	30	3	2	No	No	0	Yes	Social media	Yes	0	Yes	0	Yes	0	Yes	Yes	No	Yes	No	Yes	1	0	0	0	Yes	No	Yes	No
38	5	4	23	8	3	Yes	Yes	0	Yes	Mass media	Yes	0	Yes	0	Yes	0	Yes	No	Yes	No	Yes	Yes	0	0	1	1	No	No	No	No
40	5	4	32	5	2	No	Yes	0	Yes	Friends/neighbours	Yes	0	No	1	No	0	Yes	No	Yes	Yes	Yes	Yes	0	0	0	0	No	No	No	No
36	3	2	32	3	2	No	Yes	0	Yes	Mass media	Yes	0	No	0	No	0	No	Yes	Yes	No	Yes	Yes	0	0	1	1	No	No	No	No
29	4	3	32	6	3	No	No	0	Yes	Health care workers	Yes	0	Yes	1	No	0	No	No	No	No	Yes	Yes	1	0	1	1	No	No	No	No
26	1	0	32	4	0	Yes	No	1	Yes	Mass media	Yes	1	No	1	No	1	Yes	Yes	Yes	No	Yes	Yes	0	0	0	1	Yes	Yes	Yes	Yes
